# Supplementary material for: Novel Preparation and Characterization of Zinc Ricinoleate Through Alkali Catalysis
Source: Polymers (Basel). 2024 Oct 28;16(21):3016. doi: 10.3390/polym16213016 (PMC11548562; doi:10.3390/polym16213016)
Supplement: Supplementary file 1 [file polymers-16-03016-s001.zip]

Archive with 1 entries (1 files):
- polymers-3151533-supplementary.pdf
